# Supplementary material for: Comparing pseudo-absences generation techniques in Boosted Regression Trees models for conservation purposes: A case study on amphibians in a protected area
Source: PLoS One. 2017 Nov 6;12(11):e0187589. doi: 10.1371/journal.pone.0187589 (PMC5673221; doi:10.1371/journal.pone.0187589)
Supplement: S1 Dataset — Zip archive with.csv files, one for each target species, reporting the coordinates of the respective presence and target-group-based pseudo-absence points. Coordinates are in decimal degrees, UTM-WGS84 reference system. (ZIP) [file pone.0187589.s001.zip]

Archive with 3 entries (3 files):
- Bufbuf_pres+TGBpoints.csv
- Salper_pres+TGBpoints.csv
- Tricar_pres+TGBpoints.csv
