# Supplementary material for: Comparing pseudo-absences generation techniques in Boosted Regression Trees models for conservation purposes: A case study on amphibians in a protected area
Source: PLoS One. 2017 Nov 6;12(11):e0187589. doi: 10.1371/journal.pone.0187589 (PMC5673221; doi:10.1371/journal.pone.0187589)
Supplement: S1 Dataset — Zip archive with.csv files, one for each target species, reporting the coordinates of the respective presence and target-group-based pseudo-absence points. Coordinates are in decimal degrees, UTM-WGS84 reference system. (ZIP) [file pone.0187589.s001.zip › Bufbuf_pres+TGBpoints.csv]

spec_name	x	y	pres
B.bufo	13.58	42.75	1
B.bufo	13.58	42.75	1
B.bufo	13.59	42.75	1
B.bufo	13.57	42.74	1
B.bufo	13.57	42.74	1
B.bufo	13.57	42.74	1
B.bufo	13.61	42.75	1
B.bufo	13.81	42.41	1
B.bufo	13.39	42.66	1
B.bufo	13.71	42.33	1
B.bufo	13.51	42.41	1
B.bufo	13.53	42.43	1
B.bufo	13.82	42.43	1
B.bufo	13.82	42.43	1
B.bufo	13.81	42.44	1
B.bufo	13.81	42.44	1
B.bufo	13.78	42.43	1
B.bufo	13.81	42.43	1
B.bufo	13.81	42.43	1
B.bufo	13.81	42.41	1
B.bufo	13.32	42.70	1
B.bufo	13.32	42.70	1
B.bufo	13.76	42.45	1
B.bufo	13.32	42.58	1
B.bufo	13.37	42.51	1
B.bufo	13.44	42.64	1
B.bufo	13.51	42.66	1
B.bufo	13.49	42.59	1
B.bufo	13.56	42.50	1
B.bufo	13.37	42.46	1
B.bufo	13.43	42.65	1
B.bufo	13.43	42.63	1
B.bufo	13.44	42.70	1
B.bufo	13.53	42.45	1
B.bufo	13.27	42.73	1
B.bufo	13.27	42.73	1
B.bufo	13.33	42.68	1
B.bufo	13.61	42.76	1
B.bufo	13.58	42.34	1
B.bufo	13.65	42.35	1
B.bufo	13.71	42.33	1
B.bufo	13.81	42.35	1
B.bufo	13.43	42.70	1
B.bufo	13.51	42.63	1
B.bufo	13.48	42.59	1
B.bufo	13.42	42.52	1
B.bufo	13.42	42.52	1
B.bufo	13.41	42.53	1
B.bufo	13.41	42.53	1
B.bufo	13.57	42.38	1
B.bufo	13.61	42.36	1
B.bufo	13.67	42.48	1
B.bufo	13.71	42.49	1
B.bufo	13.48	42.73	1
B.bufo	13.58	42.75	1
B.bufo	13.58	42.75	1
B.bufo	13.57	42.74	1
B.bufo	13.60	42.74	1
B.bufo	13.57	42.74	1
B.bufo	13.32	42.70	1
B.bufo	13.32	42.70	1
B.bufo	13.55	42.39	1
B.bufo	13.58	42.40	1
B.bufo	13.59	42.40	1
B.bufo	13.63	42.39	1
B.bufo	13.60	42.40	1
B.bufo	13.62	42.43	1
B.bufo	13.58	42.34	1
B.bufo	13.65	42.35	1
B.bufo	13.81	42.35	1
B.bufo	13.43	42.70	1
B.bufo	13.51	42.65	1
B.bufo	13.61	42.36	1
B.bufo	13.32	42.70	0
B.bufo	13.60	42.52	0
B.bufo	13.62	42.75	0
B.bufo	13.62	42.75	0
B.bufo	13.61	42.53	0
B.bufo	13.61	42.53	0
B.bufo	13.60	42.40	0
B.bufo	13.49	42.62	0
B.bufo	13.58	42.75	0
B.bufo	13.58	42.75	0
B.bufo	13.58	42.75	0
B.bufo	13.57	42.74	0
B.bufo	13.57	42.74	0
B.bufo	13.57	42.74	0
B.bufo	13.57	42.74	0
B.bufo	13.55	42.39	0
B.bufo	13.59	42.75	0
B.bufo	13.61	42.75	0
B.bufo	13.62	42.75	0
B.bufo	13.62	42.75	0
B.bufo	13.62	42.75	0
B.bufo	13.57	42.74	0
B.bufo	13.61	42.75	0
B.bufo	13.56	42.39	0
B.bufo	13.76	42.40	0
B.bufo	13.76	42.40	0
B.bufo	13.30	42.62	0
B.bufo	13.40	42.74	0
B.bufo	13.40	42.74	0
B.bufo	13.60	42.40	0
B.bufo	13.71	42.33	0
B.bufo	13.74	42.40	0
B.bufo	13.62	42.43	0
B.bufo	13.62	42.43	0
B.bufo	13.60	42.41	0
B.bufo	13.60	42.40	0
B.bufo	13.55	42.39	0
B.bufo	13.74	42.40	0
B.bufo	13.62	42.43	0
B.bufo	13.62	42.43	0
B.bufo	13.78	42.43	0
B.bufo	13.81	42.43	0
B.bufo	13.80	42.42	0
B.bufo	13.81	42.41	0
B.bufo	13.81	42.40	0
B.bufo	13.80	42.40	0
B.bufo	13.80	42.40	0
B.bufo	13.80	42.40	0
B.bufo	13.80	42.40	0
B.bufo	13.80	42.42	0
B.bufo	13.80	42.42	0
B.bufo	13.37	42.63	0
B.bufo	13.32	42.70	0
B.bufo	13.32	42.70	0
B.bufo	13.32	42.70	0
B.bufo	13.32	42.70	0
B.bufo	13.32	42.70	0
B.bufo	13.40	42.69	0
B.bufo	13.39	42.64	0
B.bufo	13.76	42.45	0
B.bufo	13.76	42.45	0
B.bufo	13.76	42.44	0
B.bufo	13.50	42.66	0
B.bufo	13.44	42.64	0
B.bufo	13.43	42.63	0
B.bufo	13.45	42.63	0
B.bufo	13.45	42.62	0
B.bufo	13.45	42.60	0
B.bufo	13.56	42.54	0
B.bufo	13.56	42.55	0
B.bufo	13.63	42.49	0
B.bufo	13.69	42.47	0
B.bufo	13.65	42.48	0
B.bufo	13.65	42.48	0
B.bufo	13.69	42.47	0
B.bufo	13.60	42.47	0
B.bufo	13.59	42.48	0
B.bufo	13.63	42.49	0
B.bufo	13.60	42.47	0
B.bufo	13.59	42.48	0
B.bufo	13.65	42.47	0
B.bufo	13.60	42.49	0
B.bufo	13.64	42.47	0
B.bufo	13.61	42.47	0
B.bufo	13.61	42.47	0
B.bufo	13.66	42.48	0
B.bufo	13.59	42.47	0
B.bufo	13.63	42.48	0
B.bufo	13.69	42.47	0
B.bufo	13.48	42.51	0
B.bufo	13.48	42.51	0
B.bufo	13.56	42.50	0
B.bufo	13.48	42.64	0
B.bufo	13.42	42.67	0
B.bufo	13.43	42.65	0
B.bufo	13.43	42.67	0
B.bufo	13.43	42.63	0
B.bufo	13.42	42.67	0
B.bufo	13.61	42.52	0
B.bufo	13.61	42.52	0
B.bufo	13.43	42.69	0
B.bufo	13.45	42.69	0
B.bufo	13.49	42.73	0
B.bufo	13.39	42.70	0
B.bufo	13.36	42.69	0
B.bufo	13.46	42.72	0
B.bufo	13.44	42.70	0
B.bufo	13.43	42.69	0
B.bufo	13.43	42.69	0
B.bufo	13.46	42.72	0
B.bufo	13.69	42.47	0
B.bufo	13.68	42.32	0
B.bufo	13.52	42.77	0
B.bufo	13.75	42.40	0
B.bufo	13.61	42.36	0
B.bufo	13.80	42.37	0
B.bufo	13.56	42.39	0
B.bufo	13.27	42.73	0
B.bufo	13.27	42.73	0
B.bufo	13.28	42.67	0
B.bufo	13.75	42.40	0
B.bufo	13.66	42.46	0
B.bufo	13.27	42.73	0
B.bufo	13.27	42.73	0
B.bufo	13.28	42.67	0
B.bufo	13.83	42.40	0
B.bufo	13.29	42.77	0
B.bufo	13.37	42.65	0
B.bufo	13.29	42.77	0
B.bufo	13.32	42.70	0
B.bufo	13.27	42.73	0
B.bufo	13.53	42.66	0
B.bufo	13.57	42.43	0
B.bufo	13.27	42.73	0
B.bufo	13.32	42.70	0
B.bufo	13.28	42.67	0
B.bufo	13.32	42.70	0
B.bufo	13.85	42.21	0
B.bufo	13.27	42.73	0
B.bufo	13.31	42.76	0
B.bufo	13.52	42.77	0
B.bufo	13.32	42.70	0
B.bufo	13.76	42.45	0
B.bufo	13.62	42.75	0
B.bufo	13.59	42.77	0
B.bufo	13.32	42.70	0
B.bufo	13.32	42.70	0
B.bufo	13.32	42.70	0
B.bufo	13.32	42.70	0
B.bufo	13.86	42.21	0
B.bufo	13.65	42.35	0
B.bufo	13.65	42.35	0
B.bufo	13.81	42.35	0
B.bufo	13.81	42.35	0
B.bufo	13.81	42.35	0
B.bufo	13.80	42.37	0
B.bufo	13.80	42.37	0
B.bufo	13.80	42.37	0
B.bufo	13.79	42.36	0
B.bufo	13.79	42.36	0
B.bufo	13.79	42.36	0
B.bufo	13.79	42.36	0
B.bufo	13.80	42.36	0
B.bufo	13.80	42.36	0
B.bufo	13.80	42.36	0
B.bufo	13.80	42.36	0
B.bufo	13.80	42.37	0
B.bufo	13.84	42.39	0
B.bufo	13.84	42.41	0
B.bufo	13.45	42.61	0
B.bufo	13.47	42.59	0
B.bufo	13.51	42.59	0
B.bufo	13.47	42.52	0
B.bufo	13.50	42.63	0
B.bufo	13.50	42.63	0
B.bufo	13.50	42.63	0
B.bufo	13.50	42.66	0
B.bufo	13.55	42.39	0
B.bufo	13.55	42.39	0
B.bufo	13.55	42.39	0
B.bufo	13.61	42.36	0
B.bufo	13.60	42.49	0
B.bufo	13.60	42.49	0
B.bufo	13.60	42.49	0
B.bufo	13.68	42.48	0
B.bufo	13.69	42.47	0
B.bufo	13.62	42.54	0
B.bufo	13.57	42.74	0
B.bufo	13.62	42.75	0
B.bufo	13.62	42.75	0
B.bufo	13.84	42.25	0
B.bufo	13.61	42.75	0
B.bufo	13.61	42.75	0
B.bufo	13.57	42.74	0
B.bufo	13.61	42.75	0
B.bufo	13.57	42.74	0
B.bufo	13.51	42.62	0
B.bufo	13.55	42.39	0
B.bufo	13.56	42.39	0
B.bufo	13.32	42.70	0
B.bufo	13.32	42.70	0
B.bufo	13.32	42.70	0
B.bufo	13.32	42.70	0
B.bufo	13.32	42.70	0
B.bufo	13.32	42.70	0
B.bufo	13.32	42.70	0
B.bufo	13.32	42.70	0
B.bufo	13.32	42.70	0
B.bufo	13.32	42.70	0
B.bufo	13.62	42.43	0
B.bufo	13.60	42.40	0
B.bufo	13.63	42.39	0
B.bufo	13.62	42.36	0
B.bufo	13.62	42.39	0
B.bufo	13.60	42.41	0
B.bufo	13.59	42.41	0
B.bufo	13.56	42.39	0
B.bufo	13.56	42.39	0
B.bufo	13.62	42.36	0
B.bufo	13.62	42.36	0
B.bufo	13.59	42.41	0
B.bufo	13.63	42.39	0
B.bufo	13.60	42.40	0
B.bufo	13.56	42.39	0
B.bufo	13.55	42.39	0
B.bufo	13.60	42.75	0
B.bufo	13.60	42.76	0
B.bufo	13.60	42.75	0
B.bufo	13.65	42.47	0
B.bufo	13.65	42.47	0
B.bufo	13.55	42.39	0
B.bufo	13.55	42.39	0
B.bufo	13.80	42.37	0
B.bufo	13.58	42.40	0
B.bufo	13.59	42.40	0
B.bufo	13.59	42.41	0
B.bufo	13.59	42.41	0
B.bufo	13.59	42.40	0
B.bufo	13.60	42.41	0
B.bufo	13.60	42.41	0
B.bufo	13.60	42.41	0
B.bufo	13.60	42.40	0
B.bufo	13.62	42.43	0
B.bufo	13.62	42.43	0
B.bufo	13.62	42.43	0
B.bufo	13.80	42.37	0
B.bufo	13.81	42.42	0
